# Supplementary material for: Integrative Multivariate Analysis of Milk Biomarkers, Productive Performance, and Animal Welfare Indicators in Dairy Cows
Source: Animals (Basel). 2025 Nov 3;15(21):3202. doi: 10.3390/ani15213202 (PMC12607959; doi:10.3390/ani15213202)
Supplement: Supplementary file 1 [file animals-15-03202-s001.zip]

Archive with 1 entries (1 files):
- animals-3931790-supplementary.pdf
